# Supplementary material for: Identification of Genes Associated with Prognosis and Immunotherapy Prediction in Triple-Negative Breast Cancer via M1/M2 Macrophage Ratio
Source: Medicina (Kaunas). 2023 Jul 11;59(7):1285. doi: 10.3390/medicina59071285 (PMC10386704; doi:10.3390/medicina59071285)
Supplement: Supplementary file 1 [file medicina-59-01285-s001.zip]

Archive with 1 entries (1 files):
- medicina-2414490-supplementary.pdf
